# Supplementary material for: Far-red light in early growth stages boosts lettuce biomass and preserves anthocyanins
Source: Ann Bot. 2026 Mar 9;137(5):1215–32. doi: 10.1093/aob/mcag031 (PMC13197583; doi:10.1093/aob/mcag031)
Supplement: mcag031_Supplementary_Data [file mcag031_supplementary_data.zip]

Archive with 6 entries (6 files):
- FigS1_V2_AOB-2025-483.pdf
- FigS2_V2_AOB-2025-483 .pdf
- FigS3_V2_AOB_2025-483.pdf
- FigS4_V2_AOB-2025-483.pdf
- LEVINE_Manuscript_AOB-2025-483.R1_W_TrackedChanges.pdf
- TableS1_AOB-2025-483.pdf
